# Supplementary material for: Another Move towards Bicalutamide Dissolution and Permeability Improvement with Acetylated β-Cyclodextrin Solid Dispersion
Source: Pharmaceutics. 2022 Jul 15;14(7):1472. doi: 10.3390/pharmaceutics14071472 (PMC9316079; doi:10.3390/pharmaceutics14071472)
Supplement: Supplementary file 1 [file pharmaceutics-14-01472-s001.zip]

Archive with 1 entries (1 files):
- pharmaceutics-1804159-supplementary.pdf
